# Supplementary material for: Recombinant proteins A29L, M1R, A35R, and B6R vaccination protects mice from mpox virus challenge
Source: Front Immunol. 2023 Jun 26;14:1203410. doi: 10.3389/fimmu.2023.1203410 (PMC10331816; doi:10.3389/fimmu.2023.1203410)
Supplement: Supplementary file 6 [file Table_1.xlsx]

## Sheet: body weight change
				body weight change
（Day）	PBS group					QS-21 group					Vaccine group
0	100	100	100	100	100	100	100	100	100	100	100	100	100	100	100
1	101.54	99.6	99.59	102.03	100.22	100.41	97.63	99.92	101.34	103.93	99.26	103.07	99.87	102.49	98.92
2	101.02	99.8	100.74	101.05	98.1	99.39	97.72	97.29	97.97	103.89	98.83	101.27	99.1	102.95	99.05
3	105.16	101.81	101.82	103.29	96.72	98.66	98.92	96.76	98.7	102.51	98.37	100.12	97.82	104.73	99.21
4	105.28	102.22	101.61	102.74	95.4	100.33	101.2	99.38	99.39	104.47	101.52	100.24	99.01	104.73	100.7
5	106.29	104.03	99.05	103.38	95.29	98.7	99.83	100.57	99.69	102.13	100.82	99.08	98.89	105.02	99.96

## Sheet: elispot
SFC/10*6 splenocytes
	Vaccine Group	QS-21 Group	PBS Group
	651	106	21.25
	585	119	21.25
	836	79	10

## Sheet: prnt
			MPXV inhibition rate (%)
	Serum dilution ratio	1st Boost（Vaccine Group）								2nd Boost（Vaccine Group）								Challenge（Vaccine Group）								Challenge（QS-21 Group）								Challenge（PBS Group）
	0.05	77.6991	81.2389	79.823	74.1593	76.6372	81.2389	80.177	81.2389	82.6549	80.885	81.5929	84.0708	91.8584	82.3009	82.3009	82.6549	97.8761	95.7522	96.8142	92.2124	92.9204				52.5664	51.1504	49.7345	43.7168	42.3009				60.354	40.531	41.9469	44.4248	64.2478
	0.0125	58.5841	59.646	62.8319	61.4159	64.9558	63.1858	58.2301	58.2301	63.5398	64.9558	69.5575	70.6195	78.7611	64.2478	61.0619	62.1239	83.3628	88.6726	90.4425	81.5929	76.9912				30.9735	28.8496	22.4779	23.1858	21.7699				38.0531	13.6283	25.6637	15.3982	39.115
	0.003125	37.6991	40.531	33.8053	42.3009	40.885	37.3451	38.4071	44.7788	44.0708	47.6106	39.469	38.7611	52.2124	49.3805	48.3186	51.5044	67.4336	67.0796	74.1593	58.5841	60				13.9823	10.4425	11.8584	15.7522	15.3982				27.7876	11.5044	11.1504	12.2124	22.8319
	0.00078125	23.5398	25.6637	28.1416	22.8319	29.5575	27.4336	23.8938	24.6018	28.8496	29.9115	31.3274	29.2035	28.8496	28.4956	31.3274	32.7434	41.9469	42.6549	42.3009	44.0708	42.3009				4.0708	6.54867	4.42478	6.54867	1.9469				10.7965	0.176991	4.0708	6.54867	7.61062
	0.000195313	19.292	21.7699	22.4779	13.9823	20	21.4159	14.3363	15.3982	13.9823	15.3982	11.5044	16.1062	21.0619	18.5841	20	21.7699	22.4779	19.646	24.9558	27.0796	20
	4.88281e-05	6.54867	11.1504	11.1504	7.9646	9.38053	11.8584	10.0885	7.61062	9.38053	11.8584	6.54867	10.0885	6.54867	10.0885	10.7965	12.5664	18.5841	13.2743	11.8584	18.2301	12.9204
			MPXV NAb titer, PRNT50
		Vaccine Group	QS-21 Group	PBS Group
		5	5	5
		5	5	5
		5	5	5
	blank	5	5	5
		5	5	5
		5	5	5
		5	5	5
		5	5	5
		Vaccine group	QS-21 group	PBS group
		5	5	5
		5	5	5
		5	5	5
		5	5	5
	prime	5	5	5
		5	5	5
		5	5	5
		5	5	5
		Vaccine group	QS-21 group	PBS group
		318.421	5	5
		402.01	5	5
		380.88	5	5
	1st boost	334.001	5	5
		435.445	5	5
		418.585	5	5
		329.979	5	5
		389.105	5	5
		Vaccine group	QS-21 group	PBS group
		469.484	5	5
		531.491	5	5
		476.872	5	5
		508.906	5	5
	2nd boost	864.678	5	5
		556.948	5	5
		544.811	5	5
		641.437	5	5
		Vaccine group	QS-21 group	PBS group
		1877.93	47.9157	80.5802
		1793.72	43.1779	23.9722
	challenge	2188.18	37.743	24.9439
		1719.69	23.8777	26.5111
		1346.8	23.7614	91.1993

## Sheet: elisa
							OD 450 nm
	Serum dilution ratio	A29L								A35R								M1R								B6R
	0.0025	0.067	0.078	0.101	0.0685	0.0545	0.0495	0.051	0.0485	1.677	0.541	0.622	0.691	0.7145	0.688	0.347	0.0375	2.959	1.8445	1.649	1.518	2.63	2.609	1.6515	0.129	0.589	0.0235	0.034	0.0625	0.0325	0.0275	0.021	0.0235
	0.00125	0.054	0.053	0.057	0.05	0.0465	0.0635	0.0475	0.0475	1.355	0.2735	0.339	0.374	0.39	0.368	0.172	0.021	1.934	1.0275	0.9315	0.888	1.608	1.6585	0.922	0.069	0.252	0.0155	0.0195	0.0305	0.0145	0.0135	0.015	0.016
prime	0.000625	0.052	0.0515	0.0525	0.0495	0.045	0.0445	0.046	0.045	1.083	0.149	0.1845	0.207	0.216	0.2	0.101	0.015	0.93	0.562	0.4995	0.492	0.893	0.884	0.4775	0.041	0.179	0.0075	0.013	0.016	0.01	0.011	0.013	0.0125
	0.0003125	0.047	0.05	0.0505	0.048	0.044	0.04	0.046	0.0435	0.697	0.082	0.0935	0.108	0.1135	0.1045	0.0455	0.0115	0.55	0.286	0.2485	0.2575	0.494	0.472	0.2265	0.0285	-0.026	0.01	0.01	0.011	0.0095	0.009	0.0115	0.011
	0.00015625	0.039	0.047	0.031	0.048	0.0435	0.041	0.045	0.0425	0.47	0.039	0.049	0.0545	0.059	0.053	0.026	0.0095	0.342	0.148	0.128	0.1375	0.251	0.246	0.124	0.023	0.054	0.009	0.009	0.009	0.0075	0.008	0.01	0.0095
	7.8125e-05	0.041	0.0485	0.0465	0.0435	0.042	0.0405	0.0445	0.0425	0.26	0.0235	0.0275	0.0285	0.03	0.028	0.016	0.009	0.186	0.083	0.073	0.074	0.1315	0.13	0.0715	0.0215	-0.005	0.008	0.0075	0.008	0.007	0.008	0.0105	0.01
	3.90625e-05	0.037	0.049	0.045	0.0425	0.0425	0.041	0.0455	0.044	0.149	0.015	0.017	0.017	0.0185	0.017	0.0135	0.0095	0.15	0.0485	0.0435	0.044	0.0725	0.0715	0.045	0.0195	0.02	0.008	0.008	0.008	0.008	0.0075	0.0095	0.009
	1.95313e-05	0.039	0.0495	0.0465	0.045	0.0495	0.048	0.0545	0.0525	0.084	0.0115	0.014	0.013	0.017	0.0475	0.0105	0.009	0.116	0.0335	0.0325	0.0335	0.0505	0.054	0.032	0.0185	0.015	0.0095	0.0085	0.01	0.0095	0.0095	0.012	0.01
		A29L								A35R								M1R								B6R
	0.0025	3.3115	1.064	1.5035	3.2405	3.5485	3.5285	0.248	0.2325	3.4775	3.3725	3.236	3.5395	3.548	3.5095	3.4515	3.439	3.5615	3.5555	3.5395	3.564	3.5745	3.5805	3.551	3.56	3.4135	1.7105	2.1805	2.9825	3.3965	3.3265	1.674	1.5935
1st boost	0.00125	2.3605	0.5755	0.8565	1.9885	3.1035	3.0235	0.153	0.139	3.374	3.1515	2.9075	3.5145	3.506	3.522	3.341	3.3415	3.576	3.525	3.52	3.573	3.5825	3.5945	3.5275	3.54	3.1945	0.892	1.2265	2.2295	3.1615	3.02	0.7475	0.7555
	0.000625	1.376	0.306	0.454	0.973	1.946	1.858	0.094	0.108	3.2025	2.8265	2.637	3.506	3.4365	3.4175	3.034	3.031	3.5535	3.5415	3.5395	3.583	3.576	3.5755	3.5485	3.544	2.701	0.4985	0.742	1.644	2.882	2.7655	0.469	0.4555
	0.0003125	0.7345	0.166	0.244	0.5065	1.1	1.028	0.068	0.0685	2.8795	2.388	2.32	3.2105	3.103	3.1595	2.6685	2.535	3.547	3.5415	3.501	3.5725	3.5815	3.5615	3.5505	3.5235	1.8915	0.258	0.4015	1.0285	2.473	2.3725	0.262	0.242
	0.00015625	0.3995	0.101	0.142	0.26	0.5965	0.535	0.051	0.052	2.4465	1.8555	1.8945	2.759	2.5975	2.5075	1.978	2.074	3.528	3.5045	3.503	3.5435	3.5355	3.52	3.5415	3.517	1.222	0.139	0.2125	0.6025	1.887	1.737	0.1275	0.1365
	7.8125e-05	0.224	0.071	0.0925	0.149	0.313	0.2895	0.047	0.047	2.0305	1.3655	1.4985	1.9185	1.906	1.8795	1.4895	1.497	3.3985	3.2875	3.297	3.363	3.3745	3.359	3.4335	3.395	0.6835	0.074	0.113	0.32	1.2735	1.207	0.0685	0.0725
	3.90625e-05	0.1345	0.058	0.0715	0.0955	0.1895	0.1615	0.041	0.043	1.599	0.8985	1.101	1.4925	1.505	1.421	1.019	1.0355	2.7265	2.3455	2.478	2.7385	2.7155	2.5885	2.722	2.7045	0.3755	0.038	0.061	0.168	0.758	0.758	0.0435	0.042
	1.95313e-05	0.1	0.0645	0.0685	0.0715	0.123	0.109	0.044	0.0415	1.233	0.5955	0.797	0.898	0.955	0.9175	0.6695	0.666	1.822	1.4885	1.6195	1.7345	1.746	1.66	1.742	1.8085	0.2125	0.0265	0.0375	0.096	0.519	0.4815	0.0275	0.025
	9.76563e-06									0.4195	0.3485	0.3855	0.5435	0.6155	0.674	0.6955	0.6755	1.0515	0.6525	0.847	1.1105	0.992	0.6555	0.9375	0.907	0.1485				0.274	0.179
	4.88281e-06									0.224	0.1845	0.1995	0.2805	0.3465	0.375	0.3915	0.372	0.5755	0.347	0.47	0.5915	0.5215	0.3295	0.488	0.485	0.0805				0.1475	0.098
	2.44141e-06									0.1225	0.1065	0.1155	0.15	0.1865	0.214	0.2175	0.205	0.307	0.186	0.2485	0.311	0.2605	0.167	0.2585	0.2515	0.044				0.08	0.056
	1.2207e-06									0.076	0.067	0.066	0.0845	0.096	0.1105	0.1145	0.107	0.167	0.103	0.1335	0.155	0.1285	0.0835	0.131	0.1375	0.025				0.0445	0.0285
	6.10352e-07									0.0485	0.0465	0.047	0.042	0.051	0.058	0.061	0.056	0.0985	0.0655	0.0855	0.078	0.0665	0.0505	0.074	0.0745	0.0185				0.0255	0.019
	3.05176e-07
		A29L								A35R								M1R								B6R
	3.90625e-05	1.125	1.0125	1.088	1.1175	1.007	0.7585	1.0805	1.091	3.0025	2.039	1.633	3.556	3.5325	3.3015	3.506	3.469	3.8095	1.249	2.6165	3.5585	2.1395	3.2835	3.194	1.9175	3.5285	1.5035	2.607	3.434	2.3745	3.412	3.2645	2.274
	1.95313e-05	0.6085	0.5315	0.568	0.6045	0.529	0.2955	0.5605	0.572	2.0895	1.223	0.902	3.109	2.9305	2.263	2.804	2.6595	3.136	0.6115	1.4695	3.1775	1.1595	2.284	2.8165	1.031	2.5045	0.756	1.4965	2.5495	1.393	2.646	2.443	1.2815
	9.76563e-06	0.335	0.2925	0.306	0.3335	0.2905	0.202	0.3025	0.3095	1.368	0.7185	0.4955	2.057	1.8515	1.2645	1.7135	1.69	1.9305	0.319	0.773	2.0775	0.5855	1.3295	1.724	0.5435	1.5105	0.3595	0.8385	1.742	0.784	1.617	1.4585	0.699
2nd boost	4.88281e-06	0.184	0.159	0.1685	0.1835	0.158	0.1205	0.168	0.172	0.836	0.398	0.3135	1.1865	1.0535	0.6895	0.9945	0.961	1.0185	0.151	0.387	1.1225	0.302	0.6865	0.9005	0.277	0.828	0.18	0.4205	0.952	0.405	0.9125	0.801	0.354
	2.44141e-06	0.1095	0.094	0.1015	0.1085	0.093	0.076	0.1	0.107	0.4695	0.209	0.1465	0.6175	0.5435	0.3385	0.508	0.509	0.5245	0.0855	0.205	0.602	0.164	0.3555	0.489	0.147	0.4035	0.09	0.2065	0.5415	0.225	0.4845	0.4125	0.183
	1.2207e-06	0.076	0.0665	0.0715	0.076	0.0655	0.0595	0.071	0.073	0.248	0.1065	0.0725	0.316	0.2655	0.165	0.252	0.2525	0.2875	0.0535	0.1105	0.316	0.0865	0.1895	0.256	0.0795	0.2205	0.0475	0.1045	0.267	0.1065	0.261	0.2185	0.1015
	6.10352e-07	0.0595	0.055	0.0565	0.0585	0.0545	0.0465	0.056	0.058	0.124	0.0515	0.0325	0.1525	0.126	0.078	0.1285	0.1365	0.148	0.033	0.059	0.1655	0.0505	0.1	0.1325	0.049	0.1075	0.027	0.055	0.13	0.05	0.1275	0.1	0.0715
	3.05176e-07	0.051	0.0485	0.05	0.05	0.0475	0.0455	0.0495	0.052	0.063	0.0275	0.02	0.0705	0.059	0.0405	0.0655	0.067	0.076	0.021	0.0365	0.092	0.035	0.06	0.078	0.0335	0.072	0.022	0.039	0.0695	0.0315	0.0795	0.116	0.238
		Endpoint IgG titer
	A29L	A35R	M1R	B6R
	1	51200	51200	6400
	1	3200	12800	1
	400	3200	12800	400
prime	1	6400	12800	800
	1	6400	25600	400
	1	6400	25600	1
	1	1600	6400	1
	1	1	400	1
	A29L	A35R	M1R	B6R
	51200	1638400	1638400	409600
	6400	819200	819200	12800
1st boost	12800	819200	819200	25600
	12800	819200	1638400	51200
	51200	819200	819200	409600
	51200	819200	819200	409600
	800	819200	1638400	12800
	800	819200	1638400	12800
	A29L	A35R	M1R	B6R
	204800	1638400	1638400	1638400
	204800	819200	204800	409600
	204800	409600	819200	819200
2nd boost	204800	1638400	3276800	1638400
	204800	1638400	409600	819200
	204800	819200	1638400	1638400
	204800	1638400	1638400	3276800
	204800	1638400	409600	819200

## Sheet: qp
						Copy Number (Lg copies/mL)
	Vaccine Group					QS-21 Group					PBS Group
Lung	0	2.181	0	0	0	4.361	4.95	3.663	4.524	4.623	4.502	4.579	4.388	4.381	4.44
Ovary	0	0	0.744	0	0	4.29	7.865	7.056	3.164	4.322	5.412	5.86	5.761	5.795	5.316
Spleen	0	0	0	0	0	2.453	2.867	0	2.383	2.601	0	0	2.799	2.383	0
